# Supplementary material for: Integrated transcriptome analysis for the hepatic and jejunal mucosa tissues of broiler chickens raised under heat stress conditions
Source: J Anim Sci Biotechnol. 2022 Jul 18;13:79. doi: 10.1186/s40104-022-00734-y (PMC9290309; doi:10.1186/s40104-022-00734-y)
Supplement: Supplementary file 1 — Additional file 1: Table S1. RNA quality score of broiler chickens raised under thermoneutral (TN) or heat stress (HS) conditions.1. Table S2. Primers used for quantitative RT-PCR. Table S3. Overview of data processing of broiler chickens raised under thermoneutral zone (TN) or heat stress (HS) conditions. Fig. S1. Bubble plots for gene set-enrichment analyses (GSEA) of each tissue. (A) GSEA for liver tissue. (B) GSEA for jejunal mucosa tissue. Cut-off is P-values < 0.05 and size indicates the number of genes corresponding to each pathway. [file 40104_2022_734_MOESM1_ESM.zip]

Archive with 5 entries (5 files):
- Fig. S1A.tif
- Fig. S1B.tif
- Supplementary Table 1.xlsx
- Supplementary Table 2.xlsx
- Supplementary Table 3.xlsx
