# Supplementary material for: Integrated transcriptome analysis for the hepatic and jejunal mucosa tissues of broiler chickens raised under heat stress conditions
Source: J Anim Sci Biotechnol. 2022 Jul 18;13:79. doi: 10.1186/s40104-022-00734-y (PMC9290309; doi:10.1186/s40104-022-00734-y)
Supplement: Supplementary file 1 — Additional file 1: Table S1. RNA quality score of broiler chickens raised under thermoneutral (TN) or heat stress (HS) conditions.1. Table S2. Primers used for quantitative RT-PCR. Table S3. Overview of data processing of broiler chickens raised under thermoneutral zone (TN) or heat stress (HS) conditions. Fig. S1. Bubble plots for gene set-enrichment analyses (GSEA) of each tissue. (A) GSEA for liver tissue. (B) GSEA for jejunal mucosa tissue. Cut-off is P-values < 0.05 and size indicates the number of genes corresponding to each pathway. [file 40104_2022_734_MOESM1_ESM.zip › Supplementary Table 1.xlsx]

## Sheet: Sheet1
Supplementary Table 1. RNA quality score of broiler chickens raised under thermoneutral (TN) or heat stress (HS) conditions.1
Tissue	ID	Condition1	RIN2	rRNA ratio
Liver	1	TN	5.9	1
Liver	2	TN	7.1	1.8
Liver	3	TN	7.4	1
Liver	4	TN	5.9	1
Liver	5	TN	8.8	1.3
Liver	6	TN	7	1.1
Liver	7	TN	6.2	1.7
Liver	8	TN	7.9	1.3
Liver	9	HS	5.9	1.6
Liver	10	HS	5.8	1
Liver	11	HS	6.3	1.6
Liver	12	HS	8.2	1.9
Liver	13	HS	7	1.7
Liver	14	HS	7.2	1.5
Liver	15	HS	6.5	1
Liver	16	HS	5.3	1.6
Jejunal mucosa	1	TN	9.8	1.6
Jejunal mucosa	2	TN	9	1.5
Jejunal mucosa	3	TN	9.7	1.7
Jejunal mucosa	4	TN	10	1.6
Jejunal mucosa	5	TN	10	1.9
Jejunal mucosa	6	TN	9.7	1.7
Jejunal mucosa	7	TN	9.7	2
Jejunal mucosa	8	TN	8.5	1.4
Jejunal mucosa	9	HS	9.5	1.4
Jejunal mucosa	10	HS	10	2.4
Jejunal mucosa	11	HS	9.3	2.1
Jejunal mucosa	12	HS	9.2	1.9
Jejunal mucosa	13	HS	9	1.5
Jejunal mucosa	14	HS	8.9	1.6
Jejunal mucosa	15	HS	9.7	2.1
Jejunal mucosa	16	HS	8.9	1.9
Average			8.1	1.6
1TN, thermoneutral zone; HS, heat stress zone.
2RIN, RNA integrity number.
