# Supplementary material for: Integrated transcriptome analysis for the hepatic and jejunal mucosa tissues of broiler chickens raised under heat stress conditions
Source: J Anim Sci Biotechnol. 2022 Jul 18;13:79. doi: 10.1186/s40104-022-00734-y (PMC9290309; doi:10.1186/s40104-022-00734-y)
Supplement: Supplementary file 1 — Additional file 1: Table S1. RNA quality score of broiler chickens raised under thermoneutral (TN) or heat stress (HS) conditions.1. Table S2. Primers used for quantitative RT-PCR. Table S3. Overview of data processing of broiler chickens raised under thermoneutral zone (TN) or heat stress (HS) conditions. Fig. S1. Bubble plots for gene set-enrichment analyses (GSEA) of each tissue. (A) GSEA for liver tissue. (B) GSEA for jejunal mucosa tissue. Cut-off is P-values < 0.05 and size indicates the number of genes corresponding to each pathway. [file 40104_2022_734_MOESM1_ESM.zip › Supplementary Table 2.xlsx]

## Sheet: Sheet1
Supplementary Table 2. Primers used for quantitative RT-PCR.
Primer name1	Primer sequence (5`-3`)	Tm3 (°C)	Product size (bp)	GenBank accession number
GAPDH	F: GGTGGTGCTAAGCGTGTTAT	50.0 - 65.0	142	NM 204305
	R: ACCTCTGTCATCTCTCCACA
ACACA	F: GGAGCCCATTCACATTCTTA	55.2	130	NM_205505.1
	R: TGGAAATTCCCTCTTCTGTG
CYP1C1	F: AGTCTGGTAGATGTACTGCC	57.3	184	NM_001309454.1
	R: CTACAGAGGCGATCATGACA
FASN	F: TTCCCAAAAAGGGATCAACA	53.2	132	NM_205155.3
	R: AGTTCTTCAGAGCATCGTTT
HSPA2	F: TGTGTCCATCCTTACCATTG	55.2	130	NM_001006685.1
	R: GTGCTTACCCTTGAACTCTT
SCD	F: GATACTACAAGCCCTCAGTG	60	132	NM_204890.1
	R: CATTGAGCCCTAAGGTGTAG
FGF1	F: CTGCCACGTTATTTGTGTTT	55.2	142	NM_205180.1
	R: GTGAACTCGAGCACTTCTG
GSTA3	F: GCAAGAACAAGCAATATCCC	50.7	141	NM_001001777.1
	R: AATGGAGTTTCAGTGGGTTT
GPX1	F: ATCTTCCAAAGCCTCGAAGT	50.7	112	NM_001277853.2
	R: GAGAATCCCACAACGTTACC
IL1B	F: CTGCAGAAGAAGCCTCG	60	196	NM_204524.1
	R: GCTCAAAAACCTCCTCCAG
1GAPDH, glyceraldehyde-3-phosphate; ACACA, acetyl-CoA carboxylase alpha; CYP1C1, cytochrome P450, family 1, subfamily C, polypeptide 1;FASN, fatty acid synthase; HSAP2, heat shock protein family A (Hsp70) member 2; SCD, stearoyl-CoA desaturase; FGF1, fibroblast growth factor 1; GSTA3, glutathione S-transferase alpha 3; GPX1, glutathione peroxidase 1; IL1B, interleukin 1 beta.
2F, forward; R, reverse.
3Tm, melting temperature.
