# Supplementary material for: Integrated transcriptome analysis for the hepatic and jejunal mucosa tissues of broiler chickens raised under heat stress conditions
Source: J Anim Sci Biotechnol. 2022 Jul 18;13:79. doi: 10.1186/s40104-022-00734-y (PMC9290309; doi:10.1186/s40104-022-00734-y)
Supplement: Supplementary file 1 — Additional file 1: Table S1. RNA quality score of broiler chickens raised under thermoneutral (TN) or heat stress (HS) conditions.1. Table S2. Primers used for quantitative RT-PCR. Table S3. Overview of data processing of broiler chickens raised under thermoneutral zone (TN) or heat stress (HS) conditions. Fig. S1. Bubble plots for gene set-enrichment analyses (GSEA) of each tissue. (A) GSEA for liver tissue. (B) GSEA for jejunal mucosa tissue. Cut-off is P-values < 0.05 and size indicates the number of genes corresponding to each pathway. [file 40104_2022_734_MOESM1_ESM.zip › Supplementary Table 3.xlsx]

## Sheet: Sheet1
Supplementary Table 3. Overview of data processing of broiler chickens raised under thermoneutral zone (TN) or heat stress (HS) conditions.
						Trimming				Mapping
Tissue1	ID	C2	Raw sequence	Forward GC3 (%)	Reverse GC (%)	Trimmed sequence (read)	Forward GC (%)	Reverse GC (%)		Unique mapping rate (%)	Overall mapping rate (%)
Liver	1	TN	20766922	48	48	16707007	48	48		83.13	95.13
Liver	2	TN	23476331	47	47	18952164	46	46		83.77	94.69
Liver	3	TN	20229007	47	47	16756960	47	76		85.73	95.58
Liver	4	TN	20752377	48	48	16613263	48	48		83.7	95.27
Liver	5	TN	18111547	46	46	14523104	45	45		86.62	95.62
Liver	6	TN	21745784	46	46	18166078	46	46		86	95.8
Liver	7	TN	17547877	47	47	13736854	47	47		83.82	94.85
Liver	8	TN	17053129	46	46	14003760	46	46		85.28	95.14
Liver	9	HS	18400867	48	47	14982457	47	47		83.72	95.63
Liver	10	HS	19268282	46	46	16228966	46	45		86.95	95.78
Liver	11	HS	18900335	48	47	15625002	47	47		84.46	95.53
Liver	12	HS	19229975	47	47	16266637	46	46		85.8	96.02
Liver	13	HS	19373367	47	47	16661423	47	46		85.73	95.63
Liver	14	HS	19243758	46	46	15758862	46	46		84.47	95.31
Liver	15	HS	18586826	48	48	14278615	48	48		84.08	95.28
Liver	16	HS	22027579	47	47	17492035	47	46		84.75	96.05
JM	1	TN	18451398	45	45	16466539	44	45		83.44	94.19
JM	2	TN	20899990	45	45	19299805	45	45		82.09	92.79
JM	3	TN	24762631	45	45	20633359	45	45		86.06	95.64
JM	4	TN	20441544	45	45	18717826	45	45		80.41	93.54
JM	5	TN	22308654	45	45	18594151	44	44		84.59	93.42
JM	6	TN	19396392	44	44	18066747	44	44		85.65	94.73
JM	7	TN	19283069	45	45	17384433	45	45		83.37	94.23
JM	8	TN	23646597	45	45	21065979	45	45		85.25	94.35
JM	9	HS	24594167	46	46	20439252	45	45		85.38	95.34
JM	10	HS	24788996	45	45	20400203	45	45		83.93	95.3
JM	11	HS	21527163	46	46	17971685	46	45		84.76	95.44
JM	12	HS	24701972	45	45	20007907	45	45		84.08	95.3
JM	13	HS	21502608	45	45	18182347	45	45		82.94	94.77
JM	14	HS	22888628	44	44	19544226	44	44		86.2	95.4
JM	15	HS	19515280	45	45	16185212	45	45		84.96	95.34
JM	16	HS	17887030	45	45	14569498	44	44		86.19	95.17
Total			661310082			554282356
Average			20665940			17321324				84.6	95.07
1JM, jejunal mucosa.
2C, Condition; TN, thermoneutral zone; HS, heat stress zone.
3GC, guanine-cytosine content.
